# Supplementary material for: Investigation and Prediction of Human Interactome Based on Quantitative Features
Source: Front Bioeng Biotechnol. 2020 Jul 17;8:730. doi: 10.3389/fbioe.2020.00730 (PMC7379396; doi:10.3389/fbioe.2020.00730)
Supplement: Supplementary file 1 [file Table_1.XLSX]

## Sheet: Sheet1
Table S1. 167 features selected by BFS method and analysis results by MCFS method
Rank	Feature	RI
1	hein_neg_ln_pval	0.10439
2	neg_ln_pval	0.0841492
3	hein_pair_count	0.0834379
4	pair_count	0.0712743
5	Ce_CRF_wan_60_1209_pq_euc	0.0293279
6	Ce_BNF_wan_60_1209_pq_euc	0.0205814
7	Ce_CRF_wan_60_1209_wcc	0.0181125
8	Ce_beadsflow_1206_pq_euc	0.0132861
9	Ce_CRF_wan_60_1209_poisson	0.0128368
10	Ce_1111_pq_euc	0.0113526
11	Ce_beadsL_1206_pq_euc	0.0109565
12	Ce_6mg_1203_pq_euc	0.0107649
13	Hs_helaC_mar_SGF_poisson	0.00983162
14	Ce_BNF_wan_60_1209_wcc	0.0096496
15	Sp_beadsALF_60_121014_wcc	0.00900997
16	ext_Hs_malo	0.00898214
17	Hs_helaC_mar_ief5_8_poisson	0.00875458
18	Hs_helaN_mar_ief3_10_poisson	0.00790908
19	SC-CX	0.00750221
20	Ce_BNF_wan_60_1209_poisson	0.00710349
21	Ce_ups_1206_pq_euc	0.00697667
22	Hs_helaC_mar_SGF_wcc	0.00639215
23	Ce_beadsflow_1206_wcc	0.00636088
24	SC-MS	0.0062712
25	Ce_beadsN_wan_60_1208_pq_euc	0.00604327
26	Hs_helaN_mar_ief3_10_wcc	0.00575041
27	Hs_helaC_mar_ief5_8_wcc	0.00540893
28	Ce_beadsL_1206_wcc	0.00523042
29	Sp_beadsALF_60_121014_pq_euc	0.00472004
30	Sp_beadsALF_60_121014_poisson	0.00463663
31	Ce_6mg_1203_wcc	0.00455293
32	Sp_beadsL_60_121125_wcc	0.00446198
33	Ce_1111_wcc	0.00443154
34	Hs_helaC_mar_ief5_8_pq_euc	0.00436466
35	Ce_1111_poisson	0.00432296
36	Hs_helaN_mar_ief3_10_apex	0.00418747
37	Ce_ups_1206_wcc	0.00405896
38	Sp_beadsL_60_121125_pq_euc	0.00394099
39	Ce_beadsflow_1206_poisson	0.00393607
40	Ce_ups_1206_poisson	0.00392817
41	Ce_beadsN_wan_60_1208_wcc	0.003878
42	Hs_helaN_mar_ief5_8_pq_euc	0.00381687
43	Ce_6mg_1203_poisson	0.00378345
44	Hs_helaN_mar_ief5_8_apex	0.00371938
45	Hs_helaN_mar_ief5_8_poisson	0.00346267
46	Sp_beadsBNF_73_1201119_pq_euc	0.00329059
47	Hs_helaN_mar_SGF_wcc	0.003269
48	Hs_helaC_mar_SGF_pq_euc	0.00314494
49	Ce_beadsL_1206_poisson	0.00283
50	Sp_beadsL_60_121125_poisson	0.00281696
51	Hs_helaN_mar_SGF_pq_euc	0.00264968
52	HS-CX	0.00262919
53	Ce_beadsR_wan_60_1209_wcc	0.00253078
54	Hs_helaN_mar_ief5_8_wcc	0.00252471
55	Dm_SL2_wan_110_1208_pq_euc	0.0024201
56	Ce_beadsR_wan_60_1209_poisson	0.00223461
57	Ce_beadsN_wan_60_1208_poisson	0.00222295
58	Hs_helaN_mar_SGF_poisson	0.00221179
59	Ce_beadsR_wan_60_1209_pq_euc	0.00214534
60	CE-CX	0.00210238
61	Sp_60_121010_pq_euc	0.00196548
62	Sp_beadsBNF_73_1201119_wcc	0.00181137
63	Dm_SL2_wan_110_1208_poisson	0.00172952
64	Mm_1106_pq_euc	0.0017035
65	Sp_1103_Egg_pq_euc	0.00167466
66	Sp_iex_60_121019_poisson	0.0016605
67	Sp_beadsBNF_73_1201119_poisson	0.0016008
68	Sp_iex_60_121019_pq_euc	0.00155861
69	Sp_60_121010_poisson	0.00151015
70	Sp_iex_60_121019_wcc	0.00140561
71	Hs_hekN_ph_hcw120_1_poisson	0.00139574
72	HS-PG	0.00137968
73	Sp_1103_Egg_poisson	0.00135741
74	Hs_helaN_mar_SGF_apex	0.00133874
75	Ce_beadsB_wan_60_1208_wcc	0.00130757
76	Dm_SL2_wan_110_1208_wcc	0.00130495
77	Sp_60_121010_wcc	0.00129586
78	Hs_G166_1104_poisson	0.00121794
79	zscore	0.00117695
80	UtoTratio	0.00117547
81	Sp_1103_Egg_wcc	0.00117008
82	Mm_1201_pq_euc	0.00115856
83	Hs_G166_1105_poisson	0.00115073
84	Hs_hekN_1108_poisson	0.00114089
85	Hs_hekN_ph_hcw120_2_poisson	0.00113707
86	Sp_1109_PF5_wcc	0.00112786
87	Hs_G166_1104_pq_euc	0.00112297
88	Ce_beadsC_wan_60_1209_pq_euc	0.00111865
89	Hs_CB660_1105_wcc	0.00111579
90	Dm_1107_DSL2_pq_euc	0.00110909
91	Mm_1106_poisson	0.00110039
92	Hs_hek_wan_membraneopioid72_wcc	0.0010768
93	Ce_beadsB_wan_60_1208_pq_euc	0.00106759
94	Ce_beadsB_wan_60_1208_poisson	0.00105685
95	Hs_hekN_1108_wcc	0.00105236
96	Sp_1109_PF5_pq_euc	0.0010494
97	Dm_1107_DSL2_wcc	0.00103385
98	Dm_1201_Dem_wcc	0.00102987
99	Dm_1201_Dem_poisson	0.00102106
100	Hs_helaN_ph_saf48_poisson	0.00100312
101	Hs_helaN_1003_poisson	0.00100137
102	Hs_helaN_ph_hcw120_1_wcc	0.000995731
103	Hs_helaN_1003_pq_euc	0.000988078
104	Sp_1109_PF5_poisson	0.000968627
105	Hs_hekN_1201_poisson	0.000955052
106	Hs_helaN_ph_hcw120_2_wcc	0.000941925
107	Hs_hek_wan_membraneopioid72_poisson	0.00094048
108	Dm_1107_DSL2_poisson	0.000934382
109	ratioTotalPSMs	0.000931321
110	ratio	0.000909757
111	Hs_helaN_1003_wcc	0.000899559
112	Hs_hekN_ph_hcw120_1_wcc	0.000895335
113	Hs_CB660_1105_poisson	0.000893382
114	Hs_helaN_ph_hcw120_1_poisson	0.000879627
115	Hs_helaN_1010_poisson	0.000875158
116	Mm_1201_poisson	0.000873343
117	Hs_helaN_1010_wcc	0.00087245
118	Hs_hekN_1201_pq_euc	0.000862165
119	Hs_helaN_ph_hcw120_2_poisson	0.000862141
120	Hs_hek_wan_membraneopioid72_pq_euc	0.0008435
121	Hs_hekN_1201_wcc	0.000837357
122	Hs_hekN_1108_pq_euc	0.000833348
123	plate_zscore	0.00082394
124	Mm_1106_wcc	0.000823689
125	Hs_helaC_ph_tcs269_1_poisson	0.000818781
126	Hs_helaN_1010_pq_euc	0.000798144
127	Dm_1107_Dem_pq_euc	0.000797354
128	Dm_1107_Dem_poisson	0.000788823
129	Hs_wan_aguhplc108_1204_poisson	0.000788186
130	Hs_G166_1105_wcc	0.000775228
131	Hs_wan_shuhplc94_1206_pq_euc	0.000764812
132	Sp_1108_2ce_poisson	0.000763951
133	Hs_hek_kinase95_wcc	0.000763375
134	Hs_G166_1105_pq_euc	0.000755321
135	Dm_1201_Dem_pq_euc	0.000754088
136	uPeps	0.000752278
137	total_psms	0.000734209
138	ext_Dm_guru	0.000728336
139	HS-GN	0.000719816
140	Hs_G166_1104_wcc	0.000717226
141	Hs_helaC_ph_tcs269_2_poisson	0.000709528
142	prey.bait.correlation	0.000704697
143	Hs_hek_kinase95_poisson	0.000680863
144	Ce_beadsC_wan_60_1209_poisson	0.000678373
145	nwdscore	0.000677278
146	Hs_hekN_ph_hcw120_2_wcc	0.000675934
147	Dm_1107_Dem_wcc	0.000673487
148	Hs_hek_kinase95_pq_euc	0.000661426
149	Hs_wan_shuhplc94_1206_poisson	0.000650702
150	valid.values	0.000638987
151	Hs_wan_shuhplc94_1206_wcc	0.000635448
152	Hs_helaC_ph_wax43_poisson	0.000619003
153	Mm_1201_wcc	0.000616219
154	entropy	0.000585834
155	Hs_helaC_ph_wax43_wcc	0.00058456
156	Hs_wan_aguhplc108_1204_pq_euc	0.000576097
157	Sp_1108_BL_poisson	0.000565624
158	Hs_helaC_ph_tcs269_1_wcc	0.000544434
159	Hs_wan_aguhplc108_1204_wcc	0.000542192
160	Hs_helaN_ph_tcs375_P2_poisson	0.000533322
161	log10.prey.bait.ratio	0.000508853
162	Hs_helaC_ph_tcs269_2_wcc	0.000465111
163	Hs_CB660_1105_pq_euc	0.00039176
164	log10.prey.bait.expression.ratio	0.000319901
165	SC-LC	3.654e-05
166	SC-CC	3.02653e-05
167	HS-MS	7.89935e-06
