# Supplementary material for: Investigation and Prediction of Human Interactome Based on Quantitative Features
Source: Front Bioeng Biotechnol. 2020 Jul 17;8:730. doi: 10.3389/fbioe.2020.00730 (PMC7379396; doi:10.3389/fbioe.2020.00730)
Supplement: Supplementary file 2 [file Table_2.XLSX]

## Sheet: Sheet1
Table S2. Performance of the IFS method and RF classifiers (100 decision trees) on the training set using 10-fold cross validation and different numbers of features
Number of features	SN	SP	ACC1	ACC2	MCC	Precision	F-measure
1	0.32507	0.961404	0.875035	0.643237	0.367002	0.569468	0.413883
2	0.563426	0.901235	0.855384	0.73233	0.432116	0.472547	0.514
3	0.561494	0.90646	0.859638	0.733977	0.440494	0.485253	0.520597
4	0.564499	0.913994	0.866557	0.739246	0.457775	0.507575	0.534526
5	0.600773	0.903561	0.862464	0.752167	0.465489	0.494523	0.542494
6	0.625349	0.89387	0.857424	0.75961	0.466347	0.480617	0.543513
7	0.628783	0.895353	0.859172	0.762068	0.471621	0.485499	0.547929
8	0.642305	0.894207	0.860017	0.768256	0.479746	0.488093	0.55468
9	0.64971	0.895033	0.861735	0.772371	0.486796	0.492916	0.560556
10	0.666667	0.889707	0.859434	0.778187	0.489928	0.486987	0.562834
11	0.674179	0.893415	0.863658	0.783797	0.5021	0.498334	0.573071
12	0.690813	0.891039	0.863862	0.790926	0.510123	0.498915	0.579388
13	0.707341	0.879814	0.856404	0.793578	0.502866	0.480324	0.572135
14	0.709487	0.880606	0.85738	0.795046	0.505756	0.482731	0.574545
15	0.70938	0.881247	0.857919	0.795314	0.506756	0.484036	0.575433
16	0.710453	0.881803	0.858545	0.796128	0.508476	0.485586	0.576881
17	0.713458	0.884044	0.860891	0.798751	0.514477	0.491425	0.581984
18	0.737605	0.885966	0.865829	0.811786	0.535273	0.503923	0.598772
19	0.737927	0.885814	0.865741	0.81187	0.535242	0.503699	0.59872
20	0.736209	0.887027	0.866557	0.811618	0.536113	0.505788	0.599624
21	0.74941	0.890297	0.871174	0.819854	0.551371	0.517566	0.612275
22	0.7478	0.893381	0.873622	0.820591	0.555746	0.524146	0.61631
23	0.748229	0.894174	0.874365	0.821202	0.557491	0.526149	0.617839
24	0.749195	0.895336	0.875501	0.822266	0.560306	0.529224	0.620285
25	0.751449	0.895775	0.876185	0.823612	0.562727	0.531018	0.622289
26	0.751878	0.898471	0.878574	0.825175	0.568021	0.537682	0.626991
27	0.751985	0.898438	0.87856	0.825211	0.568036	0.537635	0.626997
28	0.749195	0.899432	0.87904	0.824314	0.56789	0.539157	0.627055
29	0.751127	0.899533	0.87939	0.82533	0.569467	0.540046	0.628333
30	0.751663	0.900578	0.880366	0.826121	0.571818	0.542819	0.630395
31	0.752629	0.901269	0.881094	0.826949	0.573818	0.544868	0.632115
32	0.751985	0.90137	0.881094	0.826677	0.573548	0.54491	0.631916
33	0.751985	0.901707	0.881386	0.826846	0.574188	0.545759	0.632486
34	0.752522	0.902011	0.881721	0.827267	0.57515	0.546702	0.633309
35	0.752737	0.903898	0.883381	0.828318	0.578917	0.551589	0.636652
36	0.752307	0.904775	0.88408	0.828541	0.580301	0.553712	0.637911
37	0.752844	0.906056	0.88526	0.82945	0.583175	0.557233	0.640435
38	0.752629	0.906275	0.88542	0.829452	0.583449	0.557738	0.640691
39	0.75499	0.907134	0.886484	0.831062	0.586826	0.560781	0.643553
40	0.757459	0.907455	0.887096	0.832457	0.589224	0.562435	0.645539
41	0.757673	0.907994	0.887591	0.832834	0.590441	0.563943	0.646609
42	0.75821	0.906983	0.88679	0.832596	0.588835	0.561427	0.645147
43	0.757459	0.908432	0.88794	0.832946	0.591154	0.565047	0.647256
44	0.758961	0.908584	0.888275	0.833773	0.59253	0.565941	0.648391
45	0.757244	0.908331	0.887824	0.832788	0.5908	0.564706	0.646954
46	0.759283	0.908264	0.888042	0.833773	0.592127	0.565186	0.648012
47	0.759605	0.908853	0.888596	0.834229	0.593526	0.566875	0.649239
48	0.759927	0.909157	0.888902	0.834542	0.594359	0.567797	0.649961
49	0.761429	0.909679	0.889557	0.835554	0.596474	0.569696	0.651755
50	0.760678	0.909848	0.889601	0.835263	0.596273	0.569912	0.65162
51	0.761215	0.910134	0.889921	0.835674	0.597229	0.570865	0.65244
52	0.759498	0.910606	0.890096	0.835052	0.596946	0.571602	0.652288
53	0.760034	0.910235	0.889849	0.835135	0.596587	0.570761	0.651938
54	0.761644	0.910943	0.890679	0.836294	0.599159	0.573217	0.654132
55	0.764756	0.910674	0.890868	0.837715	0.600841	0.573475	0.655445
56	0.7654	0.910825	0.891087	0.838113	0.601605	0.574096	0.656088
57	0.765293	0.911162	0.891364	0.838228	0.602206	0.574988	0.65663
58	0.765615	0.911786	0.891946	0.838701	0.603694	0.576811	0.657936
59	0.765186	0.912022	0.892092	0.838604	0.603865	0.577328	0.658113
60	0.765078	0.911853	0.891932	0.838466	0.603447	0.576827	0.657748
61	0.764434	0.911988	0.891961	0.838211	0.60326	0.576995	0.657619
62	0.765186	0.912528	0.892529	0.838857	0.60489	0.578734	0.659026
63	0.764864	0.913876	0.89365	0.83937	0.60741	0.582414	0.661285
64	0.771839	0.914162	0.894845	0.843001	0.612969	0.585429	0.665833
65	0.772269	0.913977	0.894743	0.843123	0.612895	0.585041	0.665742
66	0.770659	0.914887	0.895311	0.842773	0.613619	0.587115	0.666481
67	0.771517	0.915039	0.895559	0.843278	0.614543	0.587817	0.667255
68	0.772161	0.915376	0.895937	0.843768	0.615697	0.588982	0.668246
69	0.772161	0.91541	0.895967	0.843785	0.615767	0.589078	0.668308
70	0.770552	0.915595	0.895908	0.843074	0.615004	0.589104	0.667721
71	0.774952	0.916606	0.897379	0.845779	0.620234	0.593393	0.672127
72	0.773557	0.916539	0.897132	0.845048	0.619102	0.592763	0.671198
73	0.773879	0.916825	0.897423	0.845352	0.619928	0.593693	0.671916
74	0.773235	0.916657	0.89719	0.844946	0.619119	0.593004	0.671232
75	0.772913	0.916657	0.897146	0.844785	0.61889	0.592904	0.671046
76	0.772054	0.916556	0.896943	0.844305	0.618069	0.592343	0.670363
77	0.771196	0.916724	0.896972	0.84396	0.617809	0.592562	0.67018
78	0.774308	0.916994	0.897627	0.845651	0.620585	0.594316	0.672476
79	0.778815	0.916893	0.898152	0.847854	0.623574	0.595422	0.674881
80	0.778493	0.91696	0.898166	0.847727	0.623487	0.595518	0.674822
81	0.780425	0.916994	0.898457	0.84871	0.624927	0.596212	0.675993
82	0.780747	0.916943	0.898457	0.848845	0.62505	0.596165	0.676084
83	0.78021	0.917314	0.898705	0.848762	0.625444	0.597076	0.676468
84	0.781391	0.917466	0.898996	0.849428	0.626598	0.597881	0.677428
85	0.783001	0.917533	0.899273	0.850267	0.62788	0.598572	0.678477
86	0.783215	0.917921	0.899637	0.850568	0.628845	0.59977	0.679326
87	0.783537	0.91755	0.899361	0.850544	0.628295	0.598786	0.678815
88	0.783537	0.917601	0.899404	0.850569	0.628401	0.598934	0.67891
89	0.78343	0.918056	0.899783	0.850743	0.62928	0.60023	0.679702
90	0.785576	0.917702	0.899768	0.851639	0.630056	0.599852	0.680266
91	0.78461	0.916842	0.898894	0.850726	0.627575	0.59706	0.678106
92	0.785791	0.917618	0.899725	0.851705	0.630031	0.599672	0.68023
93	0.783752	0.9175	0.899346	0.850626	0.628341	0.598705	0.678844
94	0.786435	0.917921	0.900074	0.852178	0.631123	0.600754	0.681168
95	0.786435	0.917702	0.899885	0.852069	0.630663	0.600115	0.680756
96	0.785684	0.917887	0.899943	0.851786	0.630521	0.600426	0.680675
97	0.784074	0.917415	0.899317	0.850745	0.628393	0.598558	0.67887
98	0.786006	0.917567	0.89971	0.851787	0.630077	0.599591	0.680258
99	0.786971	0.917837	0.900074	0.852404	0.631325	0.600672	0.681316
100	0.787293	0.918376	0.900584	0.852834	0.632686	0.602348	0.682514
101	0.785362	0.918123	0.900103	0.851743	0.630789	0.601018	0.680934
102	0.786864	0.918376	0.900526	0.85262	0.632383	0.602218	0.682269
103	0.78783	0.918544	0.900803	0.853187	0.63342	0.603006	0.683138
104	0.784396	0.918089	0.899943	0.851243	0.630034	0.600625	0.680318
105	0.786864	0.918494	0.900628	0.852679	0.632631	0.602564	0.682491
106	0.787079	0.918898	0.901007	0.852988	0.633636	0.60382	0.683377
107	0.786757	0.918831	0.900905	0.852794	0.633266	0.603524	0.683065
108	0.785791	0.918865	0.900803	0.852328	0.632655	0.603329	0.682577
109	0.786435	0.919067	0.901065	0.852751	0.633537	0.604122	0.683327
110	0.785254	0.918494	0.900409	0.851874	0.631493	0.602074	0.68157
111	0.786971	0.918983	0.901065	0.852977	0.633739	0.604036	0.683475
112	0.78622	0.918477	0.900526	0.852348	0.632141	0.602319	0.682091
113	0.78622	0.918595	0.900628	0.852407	0.632389	0.602665	0.682313
114	0.785576	0.919286	0.901138	0.852431	0.633394	0.604509	0.68325
115	0.78504	0.91905	0.900861	0.852045	0.632515	0.603647	0.682497
116	0.786435	0.919151	0.901138	0.852793	0.633716	0.604371	0.683486
117	0.786542	0.918696	0.900759	0.852619	0.63283	0.603061	0.682688
118	0.786328	0.919101	0.901079	0.852715	0.633533	0.604189	0.683329
119	0.787186	0.919455	0.901502	0.853321	0.634889	0.605498	0.68449
120	0.788152	0.919084	0.901312	0.853618	0.634787	0.604693	0.68434
121	0.785898	0.919353	0.90124	0.852626	0.633765	0.604807	0.683562
122	0.786649	0.919471	0.901444	0.85306	0.634546	0.605385	0.684215
123	0.788152	0.918966	0.90121	0.853559	0.634537	0.604345	0.684117
124	0.784288	0.919353	0.901021	0.85182	0.632626	0.604317	0.68264
125	0.786864	0.919168	0.90121	0.853016	0.634055	0.604551	0.683764
126	0.786864	0.919303	0.901327	0.853083	0.63434	0.60495	0.684019
127	0.786757	0.919471	0.901458	0.853114	0.634622	0.605417	0.684277
128	0.786113	0.919151	0.901094	0.852632	0.633488	0.604273	0.683302
129	0.789976	0.918949	0.901444	0.854463	0.63579	0.604848	0.685127
130	0.789654	0.919202	0.901618	0.854428	0.636097	0.605497	0.685422
131	0.788045	0.919134	0.901342	0.85359	0.634818	0.60481	0.684375
132	0.786113	0.919387	0.901298	0.85275	0.633988	0.604972	0.683749
133	0.787615	0.919269	0.9014	0.853442	0.6348	0.605079	0.684385
134	0.788152	0.919438	0.901618	0.853795	0.635536	0.605741	0.685011
135	0.788367	0.919674	0.901851	0.854021	0.636188	0.606506	0.685581
136	0.787937	0.919522	0.901662	0.85373	0.635563	0.605926	0.685048
137	0.786864	0.919589	0.901575	0.853226	0.634948	0.6058	0.684562
138	0.790298	0.919775	0.902201	0.855036	0.637766	0.60739	0.686876
139	0.789976	0.920044	0.90239	0.85501	0.638113	0.608096	0.687205
140	0.788581	0.919353	0.901604	0.853967	0.635661	0.605621	0.685096
141	0.787186	0.919876	0.901866	0.853531	0.635784	0.60675	0.68529
142	0.793303	0.919337	0.90223	0.85632	0.638956	0.606996	0.687756
143	0.793733	0.919707	0.902609	0.85672	0.640045	0.608224	0.688705
144	0.792337	0.919353	0.902114	0.855845	0.638311	0.606755	0.687238
145	0.792874	0.919488	0.902303	0.856181	0.638975	0.607316	0.6878
146	0.794162	0.91905	0.902099	0.856606	0.638955	0.606408	0.6877
147	0.793625	0.919707	0.902594	0.856666	0.639969	0.608191	0.688644
148	0.790835	0.919421	0.901968	0.855128	0.637394	0.606502	0.68651
149	0.794591	0.919842	0.902842	0.857217	0.640936	0.608882	0.68945
150	0.792445	0.919792	0.902507	0.856119	0.639316	0.608087	0.688132
151	0.791693	0.919927	0.902521	0.85581	0.639073	0.608262	0.68796
152	0.792015	0.919741	0.902405	0.855878	0.638906	0.607808	0.687791
153	0.789869	0.919623	0.902012	0.854746	0.637141	0.60681	0.686343
154	0.791264	0.919657	0.90223	0.85546	0.638197	0.607331	0.687203
155	0.789225	0.919977	0.90223	0.854601	0.637439	0.607668	0.686648
156	0.790728	0.919505	0.902026	0.855117	0.637497	0.606719	0.686609
157	0.790835	0.919859	0.902347	0.855347	0.638324	0.607803	0.687343
158	0.794055	0.919943	0.902856	0.856999	0.640773	0.609021	0.689337
159	0.790942	0.919556	0.902099	0.855249	0.637756	0.606934	0.686827
160	0.793196	0.920028	0.902813	0.856612	0.640347	0.609015	0.689009
161	0.792552	0.920011	0.902711	0.856282	0.639858	0.608771	0.68861
162	0.791586	0.920398	0.902915	0.855992	0.640002	0.609637	0.688799
163	0.792874	0.919977	0.902725	0.856426	0.640013	0.608767	0.688729
164	0.793411	0.92055	0.903293	0.85698	0.641612	0.610638	0.690128
165	0.791908	0.92028	0.902856	0.856094	0.639978	0.609381	0.688757
166	0.794162	0.92055	0.903395	0.857356	0.642141	0.610863	0.690556
167	0.792767	0.920567	0.903221	0.856667	0.641194	0.610496	0.689794
