# Supplementary material for: Investigation and Prediction of Human Interactome Based on Quantitative Features
Source: Front Bioeng Biotechnol. 2020 Jul 17;8:730. doi: 10.3389/fbioe.2020.00730 (PMC7379396; doi:10.3389/fbioe.2020.00730)
Supplement: Supplementary file 3 [file Table_3.XLSX]

## Sheet: Sheet1
Table S3. Performance of the IFS method and RF classifiers (10 decision trees) on the training set using 10-fold cross validation and different numbers of features
Number of features	SN	SP	ACC1	ACC2	MCC	Precision	F-measure
1	0.324104	0.960477	0.874102	0.64229	0.363142	0.562908	0.41136
2	0.568684	0.896752	0.852224	0.732718	0.428001	0.463807	0.510919
3	0.566645	0.902331	0.856768	0.734488	0.436684	0.476749	0.517825
4	0.567074	0.910151	0.863585	0.738613	0.45209	0.497786	0.530176
5	0.60528	0.899466	0.859536	0.752373	0.461261	0.485997	0.53912
6	0.62932	0.88782	0.852733	0.75857	0.458684	0.468371	0.537046
7	0.631144	0.888662	0.853709	0.759903	0.461523	0.47097	0.539418
8	0.648744	0.88573	0.853564	0.767237	0.469666	0.471345	0.545996
9	0.657652	0.886387	0.855341	0.77202	0.477441	0.476183	0.552396
10	0.67536	0.879005	0.851364	0.777182	0.478081	0.467117	0.55226
11	0.680833	0.882072	0.854758	0.781452	0.487246	0.475527	0.559954
12	0.69854	0.8786	0.854161	0.78857	0.494425	0.474694	0.565263
13	0.713672	0.866128	0.845436	0.7899	0.485385	0.455698	0.556229
14	0.716141	0.866971	0.846499	0.791556	0.488487	0.458122	0.558784
15	0.717643	0.868067	0.84765	0.792855	0.491293	0.460696	0.561155
16	0.716141	0.86869	0.847985	0.792415	0.491188	0.461352	0.561181
17	0.720112	0.870713	0.850272	0.795412	0.497271	0.466588	0.566269
18	0.744688	0.871252	0.854074	0.80797	0.515832	0.475991	0.580767
19	0.74458	0.871808	0.85454	0.808194	0.516649	0.477035	0.58151
20	0.743936	0.873157	0.855618	0.808547	0.518364	0.479458	0.583109
21	0.754346	0.875263	0.858851	0.814804	0.529254	0.48711	0.591966
22	0.755098	0.878634	0.861867	0.816866	0.535366	0.494205	0.59741
23	0.755742	0.880336	0.863425	0.818039	0.538679	0.497949	0.600341
24	0.759283	0.880084	0.863687	0.819684	0.540786	0.498591	0.601923
25	0.758317	0.88032	0.86376	0.819319	0.540493	0.498765	0.601746
26	0.757351	0.883471	0.866353	0.820411	0.545154	0.505118	0.606037
27	0.756278	0.88364	0.866353	0.819959	0.544675	0.505125	0.605699
28	0.758961	0.884516	0.867475	0.821738	0.5481	0.5079	0.608553
29	0.756064	0.885612	0.868028	0.820838	0.547919	0.509326	0.608639
30	0.758961	0.885308	0.868159	0.822134	0.549468	0.50962	0.609787
31	0.758961	0.886724	0.869383	0.822842	0.551926	0.512724	0.612003
32	0.760249	0.886252	0.86915	0.82325	0.552025	0.512109	0.611982
33	0.763576	0.886454	0.869776	0.825015	0.554754	0.513644	0.614156
34	0.761322	0.88632	0.869354	0.823821	0.55291	0.512609	0.612687
35	0.761	0.887685	0.87049	0.824342	0.555064	0.515522	0.614658
36	0.760249	0.888932	0.871466	0.824591	0.55672	0.518063	0.616214
37	0.758532	0.889977	0.872136	0.824255	0.557342	0.519859	0.616915
38	0.758425	0.890702	0.872748	0.824564	0.558554	0.521473	0.618015
39	0.760142	0.891494	0.873665	0.825818	0.561198	0.523852	0.620255
40	0.763254	0.890904	0.873578	0.827079	0.562368	0.523519	0.621054
41	0.763147	0.89082	0.873491	0.826983	0.562141	0.523291	0.620858
42	0.767225	0.890381	0.873665	0.828803	0.564271	0.523621	0.622437
43	0.764434	0.892454	0.875078	0.828444	0.565991	0.527473	0.624222
44	0.763791	0.892235	0.874802	0.828013	0.565136	0.526756	0.623505
45	0.766044	0.892218	0.875093	0.829131	0.566715	0.527451	0.624743
46	0.76583	0.893162	0.875879	0.829496	0.568264	0.529573	0.626157
47	0.766688	0.892353	0.875297	0.82952	0.567417	0.527973	0.625323
48	0.767547	0.891763	0.874903	0.829655	0.56697	0.52689	0.624847
49	0.767654	0.89355	0.876462	0.830602	0.570267	0.531071	0.627814
50	0.768942	0.894527	0.877482	0.831735	0.572962	0.533785	0.630139
51	0.766581	0.894494	0.877132	0.830537	0.571216	0.53294	0.628758
52	0.768191	0.894005	0.876928	0.831098	0.571476	0.532312	0.62886
53	0.767976	0.894814	0.877598	0.831395	0.572796	0.534149	0.630068
54	0.769908	0.895556	0.878501	0.832732	0.57553	0.536534	0.632377
55	0.770874	0.894898	0.878064	0.832886	0.575015	0.535286	0.631834
56	0.772698	0.89473	0.878166	0.833714	0.576007	0.535475	0.632578
57	0.772805	0.895707	0.879026	0.834256	0.577872	0.53783	0.634254
58	0.772376	0.895825	0.879069	0.8341	0.577783	0.537973	0.634209
59	0.772161	0.897292	0.880308	0.834726	0.580333	0.541425	0.636529
60	0.774844	0.895825	0.879405	0.835334	0.57954	0.538766	0.635591
61	0.773986	0.89623	0.879638	0.835108	0.579672	0.539457	0.635783
62	0.772591	0.896904	0.880031	0.834747	0.579922	0.540628	0.636123
63	0.772483	0.897528	0.880555	0.835006	0.581	0.5421	0.637104
64	0.781069	0.897629	0.881808	0.839349	0.587292	0.545087	0.642082
65	0.782142	0.897966	0.882245	0.840054	0.588679	0.546245	0.643248
66	0.781498	0.898134	0.882303	0.839816	0.588536	0.546451	0.643173
67	0.779137	0.898792	0.882551	0.838965	0.588085	0.547305	0.642962
68	0.780318	0.898606	0.882551	0.839462	0.588577	0.547227	0.643309
69	0.776454	0.899112	0.882463	0.837783	0.586776	0.547235	0.641998
70	0.777849	0.898589	0.882201	0.838219	0.586792	0.5464	0.641899
71	0.781176	0.900123	0.883978	0.84065	0.592029	0.551231	0.646361
72	0.780854	0.901033	0.884721	0.840944	0.593518	0.553392	0.647734
73	0.779137	0.900949	0.884415	0.840043	0.592139	0.552638	0.646627
74	0.784288	0.899803	0.884124	0.842046	0.593635	0.551422	0.647557
75	0.780318	0.899449	0.883279	0.839884	0.590153	0.549294	0.644735
76	0.779137	0.90137	0.88478	0.840253	0.592937	0.553691	0.647347
77	0.778601	0.900595	0.884037	0.839598	0.591089	0.551585	0.645721
78	0.778923	0.901741	0.885071	0.840332	0.593489	0.554554	0.647862
79	0.788045	0.900528	0.88526	0.844286	0.597661	0.554398	0.650889
80	0.786006	0.90169	0.885989	0.843848	0.598418	0.556662	0.651746
81	0.788367	0.900646	0.885406	0.844507	0.598111	0.554792	0.65127
82	0.783645	0.901471	0.885479	0.842558	0.596328	0.55537	0.650049
83	0.787615	0.901219	0.885799	0.844417	0.598663	0.555985	0.651834
84	0.788474	0.900865	0.88561	0.844669	0.598601	0.555371	0.651705
85	0.789011	0.903005	0.887533	0.846008	0.603053	0.560922	0.655697
86	0.789547	0.901471	0.88628	0.845509	0.60051	0.557222	0.653346
87	0.79062	0.902196	0.887052	0.846408	0.602646	0.559377	0.655194
88	0.789762	0.902196	0.886935	0.845979	0.602039	0.55911	0.654715
89	0.790835	0.902112	0.887008	0.846473	0.602638	0.559232	0.655168
90	0.790084	0.900915	0.885872	0.8455	0.599836	0.556	0.652689
91	0.792445	0.900848	0.886134	0.846646	0.601378	0.556569	0.653885
92	0.792767	0.901286	0.886557	0.847027	0.602435	0.557762	0.654818
93	0.790406	0.901219	0.886178	0.845813	0.600638	0.556858	0.653389
94	0.791479	0.902061	0.887052	0.84677	0.602997	0.559305	0.655439
95	0.787401	0.901033	0.88561	0.844217	0.59816	0.555455	0.651396
96	0.789762	0.901168	0.886047	0.845465	0.600086	0.55653	0.652944
97	0.789118	0.900747	0.885595	0.844932	0.598834	0.555279	0.651862
98	0.788367	0.90132	0.885989	0.844844	0.599386	0.556473	0.652427
99	0.788689	0.900898	0.885668	0.844793	0.598817	0.555522	0.651883
100	0.791264	0.90191	0.886892	0.846587	0.602556	0.558857	0.655058
101	0.789762	0.902297	0.887023	0.846029	0.602232	0.559365	0.65489
102	0.790835	0.902028	0.886935	0.846432	0.602477	0.55902	0.655022
103	0.791264	0.901943	0.886921	0.846604	0.602621	0.558942	0.655116
104	0.793518	0.901758	0.887066	0.847638	0.603861	0.559177	0.656049
105	0.793303	0.902011	0.887256	0.847657	0.60419	0.559746	0.656367
106	0.79062	0.902196	0.887052	0.846408	0.602646	0.559377	0.655194
107	0.791693	0.902584	0.887533	0.847139	0.604145	0.56069	0.656463
108	0.788903	0.902685	0.887241	0.845794	0.602364	0.560076	0.655082
109	0.791693	0.902348	0.887329	0.84702	0.603694	0.560094	0.656054
110	0.792445	0.901421	0.886629	0.846933	0.602463	0.557999	0.654871
111	0.789869	0.902247	0.886994	0.846058	0.602211	0.559271	0.654863
112	0.791479	0.90196	0.886965	0.84672	0.602804	0.559051	0.655264
113	0.789976	0.902955	0.88762	0.846465	0.603639	0.561095	0.656148
114	0.78944	0.902348	0.887023	0.845894	0.6021	0.559392	0.654798
115	0.791479	0.902432	0.887372	0.846955	0.603703	0.56024	0.65608
116	0.792981	0.902044	0.887241	0.847513	0.604027	0.55973	0.656246
117	0.791479	0.902634	0.887547	0.847057	0.60409	0.560751	0.656431
118	0.79223	0.903207	0.888144	0.847719	0.605717	0.562438	0.657844
119	0.791372	0.901859	0.886863	0.846615	0.602536	0.558763	0.65503
120	0.792767	0.90282	0.887882	0.847793	0.605354	0.561621	0.65747
121	0.790728	0.902365	0.887212	0.846546	0.603044	0.559836	0.655545
122	0.791479	0.90164	0.886688	0.84656	0.602196	0.558247	0.654712
123	0.793733	0.902769	0.88797	0.848251	0.60594	0.561793	0.657919
124	0.788903	0.902904	0.887431	0.845904	0.602783	0.560631	0.655461
125	0.792874	0.901842	0.887052	0.847358	0.603566	0.559189	0.655837
126	0.793518	0.90287	0.888028	0.848194	0.605982	0.561982	0.657976
127	0.792337	0.901572	0.886746	0.846955	0.602675	0.558345	0.655073
128	0.791264	0.90228	0.887212	0.846772	0.603262	0.55979	0.655698
129	0.792337	0.90223	0.887314	0.847283	0.603925	0.559997	0.656208
130	0.789225	0.901775	0.886498	0.8455	0.600858	0.557882	0.653689
131	0.794913	0.902331	0.887751	0.848622	0.605937	0.561051	0.657815
132	0.79384	0.903561	0.888669	0.8487	0.607533	0.563839	0.659357
133	0.794806	0.902971	0.88829	0.848888	0.607085	0.562638	0.658867
134	0.790835	0.902365	0.887227	0.8466	0.60312	0.559869	0.655605
135	0.793303	0.903039	0.888144	0.848171	0.606152	0.562343	0.658149
136	0.792015	0.902887	0.887838	0.847451	0.604952	0.561558	0.657168
137	0.792552	0.902752	0.887795	0.847652	0.605074	0.561384	0.657233
138	0.794591	0.902584	0.887926	0.848588	0.606192	0.56159	0.658075
139	0.79545	0.902938	0.888348	0.849194	0.607475	0.562751	0.659167
140	0.793196	0.902853	0.88797	0.848024	0.605722	0.56184	0.657767
141	0.794806	0.90228	0.887693	0.848543	0.605765	0.560891	0.657668
142	0.79545	0.903157	0.888538	0.849303	0.607894	0.563307	0.659548
143	0.794376	0.901067	0.886586	0.847722	0.603157	0.557715	0.655334
144	0.802103	0.902803	0.889135	0.852453	0.611908	0.564459	0.662618
145	0.797811	0.902466	0.888261	0.850139	0.608239	0.562287	0.659657
146	0.800494	0.90191	0.888144	0.851202	0.609071	0.561714	0.660176
147	0.798884	0.902129	0.888115	0.850507	0.608354	0.561769	0.659666
148	0.796094	0.902213	0.887809	0.849154	0.606546	0.56112	0.658266
149	0.798777	0.903983	0.889703	0.85138	0.611827	0.566438	0.662837
150	0.796308	0.90319	0.888683	0.849749	0.608565	0.563658	0.660084
151	0.79663	0.902466	0.888101	0.849548	0.607406	0.561923	0.659002
152	0.795342	0.901606	0.887183	0.848474	0.604862	0.559363	0.6568
153	0.797274	0.903241	0.888858	0.850257	0.609343	0.564085	0.660708
154	0.79502	0.902938	0.88829	0.848979	0.607172	0.562619	0.658928
155	0.792123	0.902331	0.887372	0.847227	0.603966	0.560185	0.656264
156	0.797489	0.903207	0.888858	0.850348	0.60943	0.564066	0.660768
157	0.798669	0.903089	0.888916	0.850879	0.610037	0.56413	0.661217
158	0.797918	0.902735	0.888509	0.850326	0.60883	0.563002	0.660185
159	0.796416	0.902247	0.887882	0.849332	0.606837	0.561304	0.658503
160	0.79824	0.901977	0.887897	0.850108	0.607611	0.561189	0.659047
161	0.797381	0.903662	0.889237	0.850521	0.610228	0.565191	0.661503
162	0.800064	0.903966	0.889863	0.852015	0.612703	0.566791	0.663522
163	0.800172	0.903275	0.889281	0.851724	0.611451	0.565063	0.662373
164	0.801996	0.902971	0.889266	0.852483	0.612155	0.564853	0.662853
165	0.796952	0.901994	0.887737	0.849473	0.606734	0.560834	0.658363
166	0.800708	0.90341	0.88947	0.852059	0.612088	0.56557	0.662905
167	0.79663	0.903797	0.889251	0.850213	0.609957	0.565303	0.661321
