# Supplementary material for: Investigation and Prediction of Human Interactome Based on Quantitative Features
Source: Front Bioeng Biotechnol. 2020 Jul 17;8:730. doi: 10.3389/fbioe.2020.00730 (PMC7379396; doi:10.3389/fbioe.2020.00730)
Supplement: Supplementary file 4 [file Table_4.XLSX]

## Sheet: Sheet1
Table S4. Performance of the IFS method and RF classifiers (20 decision trees) on the training set using 10-fold cross validation and different numbers of features
Number of features	SN	SP	ACC1	ACC2	MCC	Precision	F-measure
1	0.321421	0.962651	0.875617	0.642036	0.367364	0.574746	0.412279
2	0.566216	0.898893	0.853738	0.732554	0.429972	0.467938	0.512407
3	0.564284	0.90437	0.85821	0.734327	0.438685	0.480973	0.519309
4	0.564499	0.911668	0.864547	0.738084	0.453084	0.500905	0.530804
5	0.602275	0.900881	0.860352	0.751578	0.461591	0.488297	0.53933
6	0.626744	0.890398	0.854612	0.758571	0.461237	0.473143	0.539218
7	0.629856	0.89173	0.856186	0.760793	0.465939	0.477426	0.543149
8	0.647027	0.890988	0.857875	0.769008	0.477541	0.482436	0.552739
9	0.655827	0.891359	0.85939	0.773593	0.484779	0.486661	0.55872
10	0.67053	0.885426	0.856258	0.777978	0.48535	0.478921	0.558755
11	0.678686	0.888258	0.859813	0.783472	0.496286	0.488189	0.567888
12	0.696072	0.88578	0.860031	0.790926	0.50477	0.48903	0.574465
13	0.707663	0.87314	0.85068	0.790401	0.492139	0.466964	0.562652
14	0.71056	0.874286	0.852063	0.792423	0.496099	0.470241	0.565946
15	0.710131	0.875415	0.852981	0.792773	0.497627	0.472339	0.567325
16	0.711097	0.875735	0.853389	0.793416	0.498852	0.47332	0.568341
17	0.716677	0.878145	0.856229	0.797411	0.506875	0.480155	0.575045
18	0.740932	0.879241	0.860468	0.810087	0.526218	0.490724	0.590413
19	0.739751	0.87946	0.860497	0.809605	0.525735	0.49078	0.590078
20	0.741039	0.880084	0.861211	0.810561	0.527707	0.492511	0.591739
21	0.751878	0.882999	0.865202	0.817438	0.540428	0.502294	0.602252
22	0.753166	0.886235	0.868174	0.8197	0.546926	0.509733	0.607988
23	0.752844	0.887685	0.869383	0.820264	0.549225	0.51283	0.61008
24	0.753917	0.888275	0.870038	0.821096	0.551029	0.514501	0.611614
25	0.754883	0.888747	0.870577	0.821815	0.552552	0.515878	0.612905
26	0.757459	0.892117	0.87384	0.824788	0.560396	0.524407	0.619748
27	0.754883	0.891747	0.87317	0.823315	0.557885	0.522702	0.617695
28	0.756064	0.89237	0.873869	0.824217	0.559851	0.524533	0.619368
29	0.754883	0.89269	0.873986	0.823786	0.559582	0.524886	0.619217
30	0.755742	0.893179	0.874525	0.824461	0.56108	0.526308	0.620495
31	0.756922	0.89414	0.875515	0.825531	0.563667	0.528949	0.622726
32	0.75939	0.895033	0.876622	0.827211	0.567062	0.53187	0.625586
33	0.757888	0.894932	0.876331	0.82641	0.565801	0.531137	0.624569
34	0.75982	0.894426	0.876156	0.827123	0.566262	0.530576	0.624835
35	0.759176	0.896483	0.877846	0.827829	0.569567	0.53526	0.627851
36	0.757244	0.89746	0.878429	0.827352	0.56999	0.536986	0.628373
37	0.758532	0.89864	0.879623	0.828586	0.573106	0.540284	0.631071
38	0.757351	0.899247	0.879987	0.828299	0.573395	0.541389	0.631414
39	0.757137	0.900089	0.880686	0.828613	0.574823	0.543403	0.632707
40	0.760464	0.899786	0.880876	0.830125	0.576634	0.543738	0.634094
41	0.763469	0.900561	0.881954	0.832015	0.580243	0.546642	0.637113
42	0.762288	0.900224	0.881502	0.831256	0.578764	0.54542	0.635871
43	0.761108	0.901556	0.882493	0.831332	0.580437	0.548365	0.637454
44	0.762717	0.900881	0.882128	0.831799	0.580311	0.547197	0.637228
45	0.762717	0.901235	0.882434	0.831976	0.580981	0.548084	0.637828
46	0.762181	0.901067	0.882216	0.831624	0.580278	0.547487	0.637236
47	0.764756	0.901488	0.88293	0.833122	0.582917	0.549379	0.639419
48	0.764542	0.901421	0.882842	0.832982	0.582636	0.549141	0.639182
49	0.767869	0.902601	0.884313	0.835235	0.587257	0.553193	0.643088
50	0.764649	0.903308	0.884488	0.833978	0.586313	0.553957	0.642471
51	0.767117	0.90314	0.884678	0.835129	0.587753	0.554323	0.643587
52	0.765615	0.903443	0.884736	0.834529	0.587262	0.554614	0.643253
53	0.764327	0.90437	0.885362	0.834348	0.588127	0.55658	0.644117
54	0.767761	0.903578	0.885144	0.83567	0.589053	0.55565	0.644708
55	0.7698	0.904117	0.885887	0.836958	0.591545	0.557689	0.646799
56	0.768835	0.904808	0.886353	0.836821	0.592191	0.559163	0.647447
57	0.76862	0.904842	0.886353	0.836731	0.592103	0.559182	0.647383
58	0.768942	0.905466	0.886935	0.837204	0.593543	0.560905	0.648651
59	0.769693	0.905971	0.887474	0.837832	0.595062	0.562466	0.649961
60	0.768513	0.904606	0.886134	0.83656	0.59157	0.558537	0.646913
61	0.770981	0.905247	0.887023	0.838114	0.594571	0.560987	0.64943
62	0.769586	0.905837	0.887343	0.837711	0.594723	0.562079	0.649665
63	0.77023	0.907303	0.888698	0.838766	0.598051	0.566143	0.652603
64	0.777313	0.907151	0.889528	0.842232	0.602794	0.567989	0.656366
65	0.779244	0.90764	0.890213	0.843442	0.605127	0.569892	0.658325
66	0.778815	0.908533	0.890927	0.843674	0.606586	0.572138	0.659667
67	0.776991	0.908398	0.890562	0.842695	0.605023	0.571203	0.658391
68	0.777313	0.908955	0.891087	0.843134	0.606354	0.572796	0.659564
69	0.777098	0.90914	0.891218	0.843119	0.606569	0.573227	0.659772
70	0.775918	0.90973	0.891567	0.842824	0.606905	0.574448	0.660153
71	0.781284	0.909073	0.891728	0.845179	0.609407	0.574359	0.662029
72	0.778064	0.910016	0.892106	0.84404	0.609002	0.5759	0.661889
73	0.77742	0.910185	0.892165	0.843803	0.608881	0.576155	0.661824
74	0.780318	0.90946	0.891932	0.844889	0.609493	0.575101	0.662174
75	0.780103	0.909662	0.892077	0.844882	0.609743	0.57558	0.662414
76	0.775596	0.910033	0.891786	0.842815	0.607282	0.575169	0.660513
77	0.778279	0.910202	0.892296	0.84424	0.609525	0.576471	0.662344
78	0.778493	0.910286	0.892398	0.84439	0.609846	0.576767	0.662617
79	0.784074	0.910303	0.89317	0.847189	0.613839	0.578556	0.665816
80	0.782464	0.910387	0.893024	0.846426	0.612866	0.578284	0.665055
81	0.78461	0.909882	0.892878	0.847246	0.613377	0.577579	0.665362
82	0.783108	0.910691	0.893374	0.8469	0.613931	0.579311	0.665967
83	0.783537	0.911146	0.893825	0.847341	0.615149	0.580689	0.667032
84	0.785469	0.910943	0.893913	0.848206	0.616111	0.580735	0.667762
85	0.784288	0.910943	0.893752	0.847615	0.615275	0.580368	0.667093
86	0.786328	0.910977	0.894058	0.848653	0.616787	0.581093	0.668308
87	0.788045	0.911146	0.894437	0.849595	0.61834	0.582085	0.669585
88	0.788152	0.911533	0.894787	0.849843	0.619197	0.583181	0.670348
89	0.786435	0.911382	0.894423	0.848909	0.617676	0.582234	0.669102
90	0.787937	0.911516	0.894743	0.849727	0.619011	0.583069	0.670196
91	0.790191	0.910893	0.89451	0.850542	0.61935	0.582055	0.670339
92	0.78783	0.911095	0.894364	0.849463	0.618087	0.58188	0.669372
93	0.784181	0.911247	0.894	0.847714	0.615809	0.581166	0.66758
94	0.789762	0.911617	0.895078	0.850689	0.620505	0.583909	0.671411
95	0.786649	0.911146	0.894248	0.848898	0.617353	0.581654	0.668796
96	0.788367	0.911483	0.894772	0.849925	0.619247	0.583108	0.670378
97	0.786435	0.910893	0.894	0.848664	0.616693	0.580896	0.668217
98	0.78944	0.911786	0.89518	0.850613	0.620618	0.584273	0.671536
99	0.786006	0.911196	0.894204	0.848601	0.616999	0.581593	0.668523
100	0.788903	0.912123	0.895398	0.850513	0.62092	0.585038	0.671846
101	0.788689	0.911752	0.895049	0.850221	0.620018	0.583949	0.67105
102	0.788796	0.911735	0.895049	0.850266	0.62006	0.583936	0.67108
103	0.791157	0.912106	0.89569	0.851631	0.622478	0.585684	0.673088
104	0.788152	0.911685	0.894918	0.849919	0.619503	0.583598	0.670624
105	0.78944	0.912578	0.895865	0.851009	0.622221	0.586463	0.672979
106	0.788045	0.912612	0.895704	0.850329	0.621303	0.586127	0.672251
107	0.788796	0.912882	0.896039	0.850839	0.622382	0.587108	0.673169
108	0.788152	0.912747	0.895835	0.850449	0.621653	0.586535	0.672558
109	0.789762	0.912915	0.8962	0.851338	0.623133	0.587498	0.673778
110	0.790084	0.912308	0.895719	0.851196	0.622129	0.585913	0.672851
111	0.786971	0.91305	0.895937	0.850011	0.621434	0.587016	0.672444
112	0.789547	0.912359	0.89569	0.850953	0.621853	0.585888	0.67264
113	0.787615	0.912696	0.895719	0.850155	0.62117	0.586229	0.672162
114	0.785147	0.912258	0.895005	0.848703	0.618535	0.584252	0.669963
115	0.790835	0.912426	0.895923	0.85163	0.622899	0.58647	0.673491
116	0.790191	0.912258	0.89569	0.851225	0.622103	0.585806	0.672819
117	0.789118	0.912983	0.89617	0.85105	0.622815	0.587488	0.673537
118	0.787937	0.913219	0.896214	0.850578	0.622461	0.587783	0.6733
119	0.788367	0.913033	0.896112	0.8507	0.622387	0.587398	0.673204
120	0.788152	0.91337	0.896374	0.850761	0.622922	0.588273	0.6737
121	0.785898	0.913067	0.895806	0.849482	0.620709	0.586732	0.671866
122	0.787186	0.913033	0.895952	0.85011	0.621552	0.587035	0.672535
123	0.790298	0.913269	0.896578	0.851784	0.624233	0.588649	0.67473
124	0.785576	0.913101	0.895792	0.849338	0.62055	0.586727	0.671745
125	0.788689	0.912106	0.895355	0.850397	0.620734	0.584925	0.671694
126	0.790406	0.912662	0.896069	0.851534	0.623075	0.586993	0.673679
127	0.788152	0.912679	0.895777	0.850415	0.621516	0.586347	0.672435
128	0.78944	0.912696	0.895967	0.851068	0.62246	0.58679	0.673195
129	0.791693	0.912797	0.89636	0.852245	0.624258	0.587762	0.674654
130	0.791372	0.912528	0.896083	0.85195	0.623483	0.586915	0.673979
131	0.789225	0.912308	0.895602	0.850766	0.621523	0.585649	0.672366
132	0.790835	0.913438	0.896797	0.852136	0.624955	0.589284	0.675343
133	0.789332	0.913101	0.896302	0.851217	0.623207	0.587883	0.673874
134	0.789011	0.913	0.89617	0.851006	0.622774	0.587502	0.673507
135	0.788903	0.912915	0.896083	0.850909	0.622526	0.587234	0.673292
136	0.789762	0.913219	0.896462	0.85149	0.623751	0.588343	0.674333
137	0.79105	0.913151	0.896578	0.852101	0.624523	0.58855	0.674938
138	0.793625	0.913674	0.897379	0.853649	0.627407	0.590797	0.677353
139	0.791586	0.913421	0.896884	0.852504	0.625452	0.589467	0.675736
140	0.790084	0.912983	0.896302	0.851533	0.623498	0.587784	0.674083
141	0.79105	0.913842	0.897176	0.852446	0.625933	0.590483	0.676208
142	0.79502	0.913202	0.897161	0.854111	0.627429	0.589903	0.677272
143	0.79502	0.912426	0.896491	0.853723	0.625854	0.58775	0.675851
144	0.798025	0.912308	0.896797	0.855166	0.627733	0.588338	0.677324
145	0.79545	0.912646	0.896739	0.854048	0.626601	0.588487	0.676493
146	0.794913	0.912983	0.896957	0.853948	0.626907	0.58926	0.676809
147	0.796523	0.913067	0.897248	0.854795	0.628214	0.589984	0.67787
148	0.794162	0.912797	0.896695	0.853479	0.626001	0.588516	0.676046
149	0.796952	0.913488	0.897671	0.85522	0.629375	0.591289	0.678887
150	0.794055	0.913404	0.897205	0.85373	0.62716	0.590173	0.677099
151	0.793303	0.912764	0.896549	0.853034	0.625326	0.58816	0.6755
152	0.794055	0.912528	0.896447	0.853291	0.625377	0.587735	0.675492
153	0.793196	0.913539	0.897205	0.853368	0.626829	0.590288	0.676862
154	0.792874	0.912747	0.896476	0.85281	0.624989	0.587982	0.675227
155	0.791908	0.913252	0.896782	0.85258	0.625335	0.589095	0.675609
156	0.794269	0.913202	0.897059	0.853735	0.626899	0.589674	0.676849
157	0.796201	0.913269	0.897379	0.854735	0.628398	0.59045	0.678061
158	0.79663	0.913134	0.897321	0.854882	0.628427	0.590204	0.678054
159	0.792015	0.913977	0.897423	0.852996	0.626891	0.591157	0.677002
160	0.794913	0.913235	0.897176	0.854074	0.627422	0.589964	0.677273
161	0.798133	0.913404	0.897758	0.855768	0.630034	0.591412	0.679395
162	0.79545	0.914415	0.898268	0.854932	0.630212	0.593435	0.679751
163	0.796845	0.91396	0.898064	0.855403	0.630263	0.592578	0.679696
164	0.797596	0.913724	0.897962	0.85566	0.63031	0.592144	0.679684
165	0.795772	0.912949	0.897044	0.854361	0.627444	0.589428	0.677231
166	0.796308	0.914044	0.898064	0.855176	0.630057	0.592652	0.679549
167	0.794055	0.914146	0.897846	0.8541	0.628675	0.592252	0.678465
