# Supplementary material for: Investigation and Prediction of Human Interactome Based on Quantitative Features
Source: Front Bioeng Biotechnol. 2020 Jul 17;8:730. doi: 10.3389/fbioe.2020.00730 (PMC7379396; doi:10.3389/fbioe.2020.00730)
Supplement: Supplementary file 5 [file Table_5.XLSX]

## Sheet: Sheet1
Table S5. Performance of the IFS method and RF classifiers (50 decision trees) on the training set using 10-fold cross validation and different numbers of features
Number of features	SN	SP	ACC1	ACC2	MCC	Precision	F-measure
1	0.323782	0.962112	0.875472	0.642947	0.367975	0.573029	0.413769
2	0.564499	0.90105	0.85537	0.732774	0.432612	0.472554	0.514451
3	0.561816	0.906528	0.85974	0.734172	0.440877	0.485576	0.520921
4	0.56364	0.913825	0.866295	0.738733	0.456757	0.506705	0.533658
5	0.599485	0.903629	0.862347	0.751557	0.464627	0.494161	0.541752
6	0.624383	0.894157	0.85754	0.75927	0.46613	0.480906	0.543332
7	0.628568	0.895353	0.859143	0.761961	0.471459	0.485414	0.547793
8	0.643164	0.894039	0.859987	0.768601	0.480088	0.488029	0.554959
9	0.650783	0.89446	0.861386	0.772622	0.486562	0.491968	0.56034
10	0.667096	0.88846	0.858414	0.777778	0.48806	0.484338	0.561213
11	0.675467	0.892117	0.862711	0.783792	0.500726	0.495786	0.571844
12	0.691887	0.889775	0.862915	0.790831	0.508672	0.496419	0.578077
13	0.70777	0.878011	0.854904	0.79289	0.500178	0.476758	0.569738
14	0.710131	0.878938	0.856025	0.794534	0.503435	0.479493	0.572454
15	0.711204	0.879393	0.856564	0.795298	0.504974	0.48081	0.573741
16	0.712385	0.879999	0.857249	0.796192	0.506847	0.482483	0.575316
17	0.713887	0.881634	0.858866	0.797761	0.510689	0.486435	0.578611
18	0.738678	0.883994	0.86427	0.811336	0.532645	0.5	0.596344
19	0.738034	0.884331	0.864474	0.811182	0.53276	0.500509	0.596496
20	0.738892	0.885494	0.865596	0.812193	0.535383	0.503326	0.598774
21	0.750161	0.888578	0.869791	0.819369	0.548869	0.513933	0.609974
22	0.749624	0.891999	0.872675	0.820812	0.554566	0.521541	0.61512
23	0.749195	0.892825	0.87333	0.82101	0.555744	0.523313	0.616206
24	0.751878	0.893601	0.874365	0.822739	0.559072	0.526015	0.618987
25	0.752307	0.894393	0.875107	0.82335	0.560818	0.52802	0.620519
26	0.753917	0.896685	0.877307	0.825301	0.566172	0.534017	0.625195
27	0.752307	0.896971	0.877336	0.824639	0.565546	0.534177	0.624749
28	0.750376	0.897393	0.877438	0.823885	0.564939	0.534557	0.624341
29	0.753059	0.898117	0.878429	0.825588	0.56821	0.537207	0.627078
30	0.753059	0.898539	0.878793	0.825799	0.568994	0.538237	0.627779
31	0.753488	0.899752	0.8799	0.82662	0.571573	0.541368	0.630053
32	0.753595	0.899887	0.880031	0.826741	0.571903	0.541737	0.630341
33	0.753917	0.900056	0.88022	0.826986	0.572451	0.542262	0.630809
34	0.754668	0.900308	0.880541	0.827488	0.573466	0.543137	0.631664
35	0.754132	0.902011	0.881939	0.828072	0.576305	0.547232	0.634234
36	0.754454	0.902988	0.882828	0.828721	0.578402	0.54982	0.636084
37	0.752844	0.904471	0.883891	0.828658	0.580099	0.553103	0.637698
38	0.754132	0.904404	0.884008	0.829268	0.580893	0.553351	0.638325
39	0.755205	0.905179	0.884823	0.830192	0.583164	0.555713	0.64028
40	0.757566	0.905044	0.885027	0.831305	0.584594	0.556133	0.641407
41	0.760034	0.905601	0.885843	0.832817	0.587442	0.558385	0.643789
42	0.759927	0.904876	0.885202	0.832402	0.585958	0.556464	0.642472
43	0.760034	0.905904	0.886105	0.832969	0.588032	0.559179	0.644316
44	0.761751	0.90673	0.887052	0.83424	0.590874	0.561906	0.646743
45	0.75939	0.90582	0.885945	0.832605	0.587407	0.558749	0.643799
46	0.761322	0.906528	0.886819	0.833925	0.590171	0.561234	0.646143
47	0.760678	0.907168	0.887285	0.833923	0.590966	0.562718	0.646892
48	0.761751	0.907674	0.887868	0.834712	0.592728	0.564408	0.648397
49	0.762181	0.907758	0.887999	0.834969	0.593201	0.564771	0.648792
50	0.762073	0.908095	0.888275	0.835084	0.59379	0.565636	0.649323
51	0.760678	0.908247	0.888217	0.834462	0.593092	0.565592	0.648787
52	0.761108	0.908617	0.888596	0.834863	0.594133	0.566725	0.649689
53	0.760571	0.909106	0.888946	0.834839	0.594719	0.567869	0.650243
54	0.762932	0.909241	0.889383	0.836086	0.596675	0.568993	0.651843
55	0.765615	0.909089	0.889616	0.837352	0.59829	0.569444	0.653117
56	0.765508	0.909477	0.889936	0.837492	0.598985	0.570457	0.653744
57	0.765508	0.909275	0.889761	0.837392	0.598582	0.569911	0.653385
58	0.766581	0.910286	0.890781	0.838434	0.601366	0.572999	0.655802
59	0.76583	0.910084	0.890504	0.837957	0.600425	0.572208	0.655009
60	0.764756	0.910033	0.890315	0.837395	0.599558	0.571727	0.654302
61	0.766795	0.910168	0.890708	0.838481	0.601283	0.572745	0.655715
62	0.76701	0.910724	0.891218	0.838867	0.602551	0.574333	0.656833
63	0.764756	0.911837	0.891873	0.838296	0.603183	0.576677	0.657532
64	0.772698	0.912224	0.893286	0.842461	0.609629	0.580271	0.6628
65	0.773771	0.912595	0.893752	0.843183	0.611145	0.581639	0.664088
66	0.773127	0.913084	0.894087	0.843106	0.611681	0.582801	0.664606
67	0.772483	0.913303	0.894189	0.842893	0.611669	0.583212	0.664635
68	0.773449	0.913286	0.894306	0.843368	0.612322	0.583468	0.665159
69	0.772698	0.913455	0.89435	0.843077	0.612131	0.583705	0.665035
70	0.77023	0.913825	0.894335	0.842027	0.611132	0.583971	0.664291
71	0.77463	0.914129	0.895195	0.84438	0.614885	0.58621	0.667376
72	0.774522	0.914634	0.895617	0.844578	0.615847	0.587608	0.668241
73	0.776132	0.915123	0.896258	0.845627	0.617998	0.589501	0.670064
74	0.774093	0.914719	0.895632	0.844406	0.615715	0.587713	0.668149
75	0.776025	0.915005	0.896141	0.845515	0.617678	0.589131	0.669785
76	0.772483	0.91487	0.895544	0.843676	0.614883	0.58764	0.667501
77	0.773879	0.914752	0.895632	0.844315	0.615632	0.587741	0.668087
78	0.776025	0.915275	0.896374	0.84565	0.618235	0.5899	0.670282
79	0.779459	0.915005	0.896607	0.847232	0.620116	0.5902	0.671754
80	0.78021	0.915696	0.897307	0.847953	0.622077	0.592405	0.67346
81	0.779996	0.914853	0.896549	0.847425	0.620185	0.589935	0.671781
82	0.782679	0.915426	0.897409	0.849052	0.623269	0.592397	0.674372
83	0.782357	0.916286	0.898108	0.849322	0.624822	0.594762	0.675782
84	0.782679	0.91546	0.897438	0.84907	0.623338	0.592493	0.674435
85	0.783215	0.916	0.897977	0.849608	0.624835	0.594203	0.675741
86	0.78461	0.916151	0.898297	0.85038	0.626138	0.595068	0.676819
87	0.784825	0.915949	0.898152	0.850387	0.62587	0.594553	0.676566
88	0.783752	0.916084	0.898122	0.849918	0.62539	0.59461	0.676204
89	0.785147	0.916387	0.898574	0.850767	0.627008	0.595911	0.677564
90	0.783859	0.915983	0.89805	0.849921	0.625256	0.594353	0.676077
91	0.786649	0.915696	0.898181	0.851172	0.626637	0.594389	0.677136
92	0.787293	0.915983	0.898516	0.851638	0.627686	0.595406	0.678035
93	0.786542	0.916252	0.898647	0.851397	0.627714	0.595951	0.678109
94	0.787508	0.916033	0.898589	0.85177	0.627943	0.595617	0.678251
95	0.785469	0.916455	0.898676	0.850962	0.627376	0.596204	0.677873
96	0.78622	0.916252	0.898603	0.851236	0.627487	0.595852	0.677925
97	0.787401	0.916101	0.898632	0.851751	0.628007	0.595778	0.678316
98	0.786328	0.916775	0.899069	0.851552	0.62865	0.597391	0.67896
99	0.784932	0.916353	0.898516	0.850642	0.626786	0.595748	0.677379
100	0.787723	0.916859	0.899331	0.852291	0.629812	0.598061	0.679913
101	0.786006	0.916994	0.899215	0.8515	0.628879	0.597926	0.679186
102	0.789547	0.916235	0.89904	0.852891	0.629803	0.59682	0.679787
103	0.788367	0.917061	0.899594	0.852714	0.630689	0.598842	0.680658
104	0.786006	0.916691	0.898953	0.851349	0.628246	0.597049	0.678619
105	0.787937	0.917162	0.899623	0.85255	0.630596	0.599005	0.680603
106	0.784932	0.917314	0.899346	0.851123	0.628789	0.598527	0.679172
107	0.78783	0.917365	0.899783	0.852598	0.630943	0.599559	0.68092
108	0.787937	0.917264	0.89971	0.8526	0.630808	0.599298	0.680792
109	0.788903	0.917247	0.899827	0.853075	0.631455	0.599543	0.681311
110	0.788474	0.917432	0.899929	0.852953	0.631539	0.599951	0.681413
111	0.785362	0.918039	0.900031	0.8517	0.630611	0.600772	0.680776
112	0.786435	0.917331	0.899564	0.851883	0.629887	0.599035	0.680061
113	0.787293	0.917331	0.899681	0.852312	0.630494	0.599297	0.680551
114	0.785791	0.917752	0.899841	0.851772	0.630314	0.600066	0.680483
115	0.787293	0.91755	0.89987	0.852421	0.630952	0.599935	0.680962
116	0.786006	0.917449	0.899608	0.851727	0.62983	0.599247	0.680037
117	0.786542	0.917331	0.899579	0.851936	0.629962	0.599068	0.680122
118	0.787401	0.918039	0.900307	0.85272	0.632053	0.601393	0.681941
119	0.785791	0.918089	0.900133	0.85194	0.631021	0.601051	0.681116
120	0.786757	0.91814	0.900307	0.852448	0.631811	0.601493	0.681763
121	0.785362	0.917735	0.899768	0.851549	0.629975	0.599885	0.680206
122	0.787615	0.917988	0.900293	0.852801	0.632099	0.601311	0.681968
123	0.789011	0.917297	0.899885	0.853154	0.631637	0.599723	0.681466
124	0.785469	0.917988	0.900001	0.851728	0.630581	0.600657	0.680742
125	0.788581	0.917382	0.899899	0.852982	0.631509	0.599837	0.68138
126	0.78783	0.917348	0.899768	0.852589	0.630908	0.59951	0.680889
127	0.786649	0.918005	0.900176	0.852327	0.631451	0.601066	0.681448
128	0.786006	0.917988	0.900074	0.851997	0.630961	0.60082	0.681049
129	0.790298	0.917651	0.900366	0.853974	0.633287	0.601143	0.682864
130	0.790084	0.917752	0.900424	0.853918	0.633347	0.601372	0.682931
131	0.789011	0.917449	0.900016	0.85323	0.631954	0.600163	0.681751
132	0.787615	0.918039	0.900336	0.852827	0.632205	0.601459	0.682063
133	0.788689	0.917853	0.900322	0.853271	0.632574	0.601244	0.682327
134	0.789762	0.918325	0.900875	0.854043	0.634323	0.60295	0.683827
135	0.789225	0.917988	0.900511	0.853606	0.633236	0.6018	0.682886
136	0.786328	0.918039	0.900162	0.852183	0.631294	0.601066	0.681328
137	0.789118	0.918157	0.900642	0.853638	0.633514	0.602261	0.683142
138	0.79105	0.91814	0.90089	0.854595	0.634843	0.602797	0.684211
139	0.78944	0.91846	0.900948	0.85395	0.63438	0.603247	0.683897
140	0.789762	0.918073	0.900657	0.853917	0.633792	0.602209	0.68335
141	0.790084	0.918544	0.901109	0.854314	0.635012	0.60369	0.684423
142	0.792874	0.917803	0.900846	0.855339	0.635422	0.602364	0.684613
143	0.791586	0.918342	0.901138	0.854964	0.635647	0.603551	0.684897
144	0.794484	0.918089	0.901312	0.856286	0.637158	0.603686	0.686066
145	0.793518	0.918174	0.901254	0.855846	0.636654	0.603641	0.685677
146	0.793411	0.918292	0.901342	0.855851	0.636827	0.603954	0.685839
147	0.795879	0.918561	0.90191	0.85722	0.639134	0.605487	0.687749
148	0.792123	0.918561	0.9014	0.855342	0.636486	0.604356	0.685616
149	0.797059	0.918258	0.901808	0.857658	0.639327	0.604952	0.687844
150	0.792981	0.918427	0.9014	0.855704	0.636808	0.604219	0.68585
151	0.792337	0.918595	0.901458	0.855466	0.636709	0.60452	0.685802
152	0.793733	0.917921	0.901065	0.855827	0.636275	0.602968	0.685322
153	0.790835	0.918561	0.901225	0.854698	0.635578	0.603967	0.684883
154	0.790728	0.91878	0.9014	0.854754	0.635964	0.604579	0.685236
155	0.788796	0.918511	0.900905	0.853654	0.634032	0.603201	0.683626
156	0.792445	0.918224	0.901152	0.855334	0.636004	0.603465	0.685163
157	0.789654	0.91873	0.90121	0.854192	0.6351	0.604105	0.684529
158	0.794055	0.91905	0.902084	0.856553	0.63888	0.606376	0.687639
159	0.792015	0.918292	0.901152	0.855154	0.635843	0.603533	0.685046
160	0.793518	0.918393	0.901444	0.855955	0.637115	0.604282	0.686091
161	0.794055	0.91878	0.901851	0.856418	0.63831	0.605582	0.687129
162	0.793411	0.918966	0.901924	0.856189	0.638248	0.605934	0.687114
163	0.793196	0.918662	0.901633	0.855929	0.637456	0.604977	0.686417
164	0.795235	0.919236	0.902405	0.857236	0.640103	0.607277	0.688662
165	0.792445	0.918595	0.901473	0.85552	0.636785	0.604552	0.685863
166	0.792552	0.919455	0.90223	0.856004	0.638677	0.607119	0.687552
167	0.792659	0.919455	0.902245	0.856057	0.638752	0.607152	0.687613
