# Supplementary material for: Investigation and Prediction of Human Interactome Based on Quantitative Features
Source: Front Bioeng Biotechnol. 2020 Jul 17;8:730. doi: 10.3389/fbioe.2020.00730 (PMC7379396; doi:10.3389/fbioe.2020.00730)
Supplement: Supplementary file 6 [file Table_6.XLSX]

## Sheet: Sheet1
Table S6. Performance of the IFS method and RIPPER algorithm on the training set using 10-fold cross validation and different numbers of features
Number of features	SN	SP	ACC1	ACC2	MCC	Precision	F-measure
1	0.410603	0.902837	0.836026	0.65672	0.30966	0.398916	0.404675
2	0.645954	0.799875	0.778984	0.722915	0.347844	0.336389	0.442395
3	0.666881	0.785077	0.769035	0.725979	0.346185	0.327639	0.4394
4	0.661086	0.796016	0.777702	0.728551	0.354301	0.337294	0.446684
5	0.66935	0.800128	0.782378	0.734739	0.364965	0.344662	0.455023
6	0.663018	0.802285	0.783383	0.732652	0.362933	0.344966	0.453814
7	0.649818	0.821196	0.797934	0.735507	0.376275	0.363358	0.466092
8	0.66173	0.8081	0.788233	0.734915	0.368876	0.351299	0.458951
9	0.671389	0.794212	0.777541	0.7328	0.359625	0.338785	0.450331
10	0.65733	0.807881	0.787447	0.732606	0.365441	0.349521	0.456374
11	0.655184	0.813948	0.792399	0.734566	0.371206	0.356101	0.461416
12	0.659906	0.810965	0.790462	0.735436	0.371	0.354103	0.460893
13	0.669564	0.797903	0.780484	0.733734	0.362545	0.342238	0.452955
14	0.662696	0.807578	0.787913	0.735137	0.368949	0.351012	0.458937
15	0.666452	0.796943	0.779231	0.731698	0.35921	0.340125	0.450392
16	0.654647	0.816915	0.79489	0.735781	0.374457	0.359606	0.464214
17	0.649388	0.821448	0.798095	0.735418	0.37628	0.363533	0.466125
18	0.694784	0.788128	0.775458	0.741456	0.36942	0.339932	0.45651
19	0.69135	0.791431	0.777847	0.741391	0.3707	0.34235	0.457935
20	0.688667	0.799437	0.784402	0.744052	0.377976	0.35033	0.464411
21	0.69135	0.797179	0.782815	0.744264	0.37727	0.348669	0.463553
22	0.658832	0.823875	0.801474	0.741353	0.38621	0.370065	0.473926
23	0.69135	0.806533	0.790899	0.748942	0.38826	0.359467	0.472998
24	0.702511	0.7931	0.780804	0.747806	0.380519	0.347785	0.465245
25	0.669886	0.815162	0.795444	0.742524	0.383317	0.362717	0.470615
26	0.676003	0.807224	0.789413	0.741614	0.378096	0.355133	0.465644
27	0.661086	0.821111	0.799391	0.741098	0.384352	0.367235	0.472175
28	0.683838	0.795493	0.780338	0.739665	0.369977	0.344321	0.458022
29	0.666989	0.810072	0.790651	0.73853	0.375031	0.355468	0.463771
30	0.687487	0.797533	0.782596	0.74251	0.374926	0.347793	0.46191
31	0.677613	0.804915	0.787636	0.741264	0.376504	0.352954	0.464145
32	0.670101	0.813207	0.793783	0.741654	0.381076	0.360362	0.468681
33	0.665701	0.810291	0.790666	0.737996	0.374368	0.35529	0.463308
34	0.686843	0.795358	0.78063	0.7411	0.371965	0.345162	0.45944
35	0.665701	0.81619	0.795764	0.740946	0.381562	0.362558	0.469444
36	0.658081	0.822207	0.79993	0.740144	0.383552	0.367604	0.47171
37	0.662374	0.819291	0.797993	0.740833	0.383004	0.365337	0.470929
38	0.669028	0.817791	0.797599	0.74341	0.385948	0.365738	0.472936
39	0.670745	0.810797	0.791787	0.740771	0.378611	0.357633	0.466522
40	0.642198	0.836347	0.809995	0.739272	0.390305	0.381292	0.47849
41	0.655184	0.828055	0.804591	0.741619	0.388911	0.374379	0.476488
42	0.668598	0.817151	0.796988	0.742874	0.384843	0.364775	0.472023
43	0.66334	0.819881	0.798634	0.74161	0.384441	0.366433	0.472084
44	0.658081	0.827583	0.804577	0.742832	0.390411	0.374771	0.47757
45	0.664198	0.824314	0.802581	0.744256	0.390661	0.37254	0.477344
46	0.670852	0.810375	0.791438	0.740614	0.378179	0.357159	0.466145
47	0.666559	0.809887	0.790433	0.738223	0.374499	0.355097	0.463352
48	0.680296	0.807948	0.790622	0.744122	0.382043	0.357449	0.468653
49	0.659798	0.828645	0.805728	0.744221	0.393034	0.376831	0.479694
50	0.667633	0.818701	0.798197	0.743167	0.386072	0.366415	0.473152
51	0.673428	0.811117	0.792428	0.742273	0.380929	0.358941	0.468284
52	0.661837	0.820993	0.799391	0.741415	0.384748	0.367346	0.472458
53	0.665057	0.815094	0.79473	0.740075	0.379748	0.360962	0.467945
54	0.672891	0.811741	0.792894	0.742316	0.3813	0.359518	0.468645
55	0.680082	0.806954	0.789734	0.743518	0.380699	0.356191	0.46752
56	0.677291	0.801038	0.784242	0.739165	0.371714	0.348366	0.460086
57	0.65894	0.817606	0.79607	0.738273	0.378422	0.361986	0.467275
58	0.678686	0.805083	0.787927	0.741885	0.377473	0.353513	0.46488
59	0.672355	0.822072	0.801751	0.747213	0.393719	0.372429	0.479342
60	0.672891	0.80478	0.786879	0.738835	0.372958	0.351201	0.461521
61	0.683086	0.802589	0.786369	0.742838	0.377677	0.352085	0.464666
62	0.665486	0.813325	0.793259	0.739405	0.377892	0.358916	0.466328
63	0.694355	0.795662	0.781911	0.745008	0.377661	0.347962	0.4636
64	0.703584	0.796589	0.783965	0.750086	0.385287	0.352	0.469241
65	0.708628	0.791381	0.780149	0.750004	0.382896	0.347874	0.46666
66	0.699399	0.799033	0.785509	0.749216	0.385148	0.353397	0.469541
67	0.70058	0.800111	0.786602	0.750345	0.387247	0.355014	0.471234
68	0.698433	0.799589	0.785859	0.749011	0.385109	0.353715	0.469603
69	0.701975	0.799825	0.786544	0.7509	0.387904	0.355142	0.471661
70	0.689955	0.804106	0.788612	0.74703	0.384376	0.356138	0.469784
71	0.694462	0.803196	0.788437	0.748829	0.386516	0.356568	0.471201
72	0.695536	0.799572	0.785451	0.747554	0.383027	0.352746	0.468094
73	0.70498	0.79428	0.782159	0.74963	0.383619	0.34988	0.467661
74	0.691672	0.797263	0.782931	0.744468	0.377596	0.348869	0.463803
75	0.70455	0.798561	0.785801	0.751556	0.388259	0.354539	0.471708
76	0.691672	0.801106	0.786252	0.746389	0.382067	0.353228	0.467639
77	0.704336	0.787049	0.775823	0.745692	0.374979	0.341859	0.460303
78	0.69736	0.800297	0.786325	0.748829	0.385173	0.354172	0.469763
79	0.695106	0.798999	0.784898	0.747053	0.382054	0.351953	0.467299
80	0.696931	0.798493	0.784708	0.747712	0.382765	0.351978	0.467733
81	0.705194	0.791937	0.780163	0.748565	0.381096	0.347378	0.465467
82	0.690277	0.804224	0.788758	0.747251	0.384746	0.356383	0.470072
83	0.687594	0.808353	0.791962	0.747974	0.387757	0.360389	0.472911
84	0.694784	0.803651	0.788874	0.749217	0.387284	0.357206	0.471831
85	0.691028	0.807864	0.792006	0.749446	0.389626	0.360951	0.474206
86	0.672891	0.818701	0.79891	0.745796	0.38987	0.368239	0.475992
87	0.679223	0.81078	0.792924	0.745001	0.384686	0.360504	0.471013
88	0.690277	0.811319	0.79489	0.750798	0.393267	0.364895	0.477417
89	0.677184	0.809718	0.791729	0.743451	0.381938	0.358523	0.468831
90	0.696931	0.806785	0.791875	0.751858	0.392548	0.361622	0.47617
91	0.667633	0.822645	0.801605	0.745139	0.391029	0.371536	0.4774
92	0.689418	0.815263	0.798182	0.75234	0.397489	0.369514	0.481144
93	0.695965	0.792493	0.779391	0.744229	0.375182	0.345002	0.46132
94	0.689096	0.801561	0.786296	0.745329	0.380763	0.352899	0.466761
95	0.694677	0.795729	0.782013	0.745203	0.377967	0.348142	0.463831
96	0.686199	0.812701	0.795531	0.74945	0.39203	0.365225	0.476719
97	0.699292	0.791077	0.778619	0.745185	0.375937	0.344543	0.461637
98	0.697253	0.80242	0.788146	0.749837	0.38759	0.356586	0.471857
99	0.675252	0.815903	0.796813	0.745578	0.388098	0.365495	0.474277
100	0.691135	0.803145	0.787942	0.74714	0.384083	0.355408	0.469422
101	0.697038	0.795931	0.782509	0.746484	0.379878	0.349137	0.465241
102	0.685984	0.803954	0.787942	0.744969	0.381359	0.354638	0.467559
103	0.676862	0.814151	0.795516	0.745506	0.387099	0.363851	0.473285
104	0.698755	0.79824	0.784737	0.748498	0.383769	0.352289	0.468417
105	0.700794	0.789847	0.77776	0.745321	0.375612	0.343702	0.461207
106	0.700258	0.79996	0.786427	0.750109	0.38684	0.354735	0.470915
107	0.691565	0.794617	0.78063	0.743091	0.374477	0.345894	0.461142
108	0.68856	0.808825	0.792501	0.748692	0.389016	0.361282	0.473908
109	0.690492	0.797954	0.783368	0.744223	0.377555	0.349256	0.463879
110	0.690062	0.805302	0.789661	0.747682	0.385873	0.35758	0.471062
111	0.683194	0.808235	0.791263	0.745715	0.384464	0.358769	0.470475
112	0.681477	0.809887	0.792458	0.745682	0.385222	0.360182	0.471278
113	0.686306	0.810021	0.79323	0.748163	0.388848	0.361974	0.473967
114	0.69854	0.790707	0.778197	0.744624	0.374985	0.3439	0.460896
115	0.685018	0.816662	0.798794	0.75084	0.396063	0.369793	0.480304
116	0.707985	0.788819	0.777847	0.748402	0.379545	0.344905	0.463843
117	0.687487	0.816207	0.798736	0.751847	0.397271	0.370054	0.48113
118	0.691672	0.795898	0.781751	0.743785	0.376023	0.347346	0.462455
119	0.689096	0.812432	0.795691	0.750764	0.393778	0.365869	0.477966
120	0.68534	0.80574	0.789399	0.74554	0.383018	0.356521	0.469041
121	0.689311	0.803735	0.788204	0.746523	0.383477	0.35549	0.469072
122	0.682765	0.811589	0.794104	0.747177	0.38821	0.362693	0.473733
123	0.698326	0.799117	0.785436	0.748722	0.384483	0.353142	0.469074
124	0.703263	0.797263	0.784504	0.750263	0.385838	0.352653	0.469749
125	0.696716	0.800954	0.786806	0.748835	0.385484	0.354715	0.470094
126	0.67933	0.82187	0.802523	0.7506	0.398498	0.374578	0.482893
127	0.694033	0.811184	0.795283	0.752609	0.39579	0.365988	0.47925
128	0.689311	0.808033	0.791919	0.748672	0.3886	0.360579	0.473481
129	0.692101	0.807089	0.791482	0.749595	0.389463	0.36038	0.473965
130	0.684804	0.817336	0.799347	0.75107	0.396747	0.370579	0.480913
131	0.68974	0.81078	0.794351	0.75026	0.392227	0.364053	0.476568
132	0.693711	0.812566	0.796434	0.753138	0.397247	0.367586	0.480541
133	0.690706	0.813948	0.797221	0.752327	0.396791	0.368298	0.480424
134	0.687057	0.817201	0.799537	0.752129	0.398198	0.371173	0.481969
135	0.701009	0.817875	0.802013	0.759442	0.409041	0.376745	0.490096
136	0.696716	0.816898	0.800586	0.756807	0.404747	0.374049	0.486766
137	0.710775	0.794229	0.782902	0.752502	0.387667	0.351689	0.470551
138	0.699721	0.806853	0.792312	0.753287	0.394619	0.362625	0.477691
139	0.698326	0.803482	0.789209	0.750904	0.389609	0.358177	0.473495
140	0.702726	0.805842	0.791846	0.754284	0.395549	0.362409	0.478201
141	0.696931	0.810982	0.795502	0.753956	0.397616	0.366706	0.480556
142	0.702941	0.8021	0.788641	0.752521	0.391261	0.35808	0.474466
143	0.698433	0.812482	0.797002	0.755458	0.400521	0.36906	0.482933
144	0.71217	0.797937	0.786296	0.755054	0.392939	0.356295	0.474967
145	0.696609	0.815937	0.799741	0.756273	0.403476	0.372789	0.485672
146	0.707341	0.802269	0.789384	0.754805	0.394588	0.359712	0.4769
147	0.704765	0.806027	0.792283	0.755396	0.397223	0.363299	0.479448
148	0.710882	0.795375	0.783907	0.753129	0.389061	0.352998	0.471744
149	0.712921	0.797988	0.786442	0.755455	0.39353	0.356595	0.4754
150	0.704872	0.807375	0.793463	0.756123	0.398917	0.36495	0.480908
151	0.70337	0.8096	0.795181	0.756485	0.400533	0.36715	0.482462
152	0.717643	0.79433	0.783922	0.755987	0.392642	0.353997	0.474121
153	0.680404	0.818229	0.799522	0.749316	0.394695	0.370219	0.479522
154	0.70455	0.80333	0.789923	0.75394	0.39386	0.360042	0.476553
155	0.696394	0.817859	0.801372	0.757127	0.405716	0.375173	0.487638
156	0.693496	0.816898	0.800149	0.755197	0.402441	0.372965	0.485062
157	0.714424	0.801207	0.789428	0.757815	0.398363	0.360774	0.479438
158	0.721507	0.789594	0.780353	0.755551	0.389969	0.350029	0.471376
159	0.708307	0.799724	0.787316	0.754015	0.392283	0.357085	0.474803
160	0.714316	0.793875	0.783077	0.754096	0.389767	0.35243	0.47199
161	0.702404	0.805875	0.791831	0.754139	0.39536	0.362343	0.478069
162	0.702297	0.809718	0.795138	0.756007	0.399911	0.36694	0.482027
163	0.700687	0.809667	0.794876	0.755177	0.398701	0.366345	0.481135
164	0.695965	0.815347	0.799143	0.755656	0.402284	0.371825	0.484697
165	0.704658	0.805336	0.791671	0.754997	0.396321	0.362442	0.478676
166	0.715819	0.793117	0.782625	0.754468	0.389961	0.352072	0.471995
167	0.716785	0.784993	0.775735	0.750889	0.381477	0.343641	0.464561
